# Supplementary material for: Bayesian analysis of dynamic phosphoproteomic data identifies protein kinases mediating GPCR responses
Source: Cell Commun Signal. 2022 Jun 3;20:80. doi: 10.1186/s12964-022-00892-6 (PMC9164474; doi:10.1186/s12964-022-00892-6)
Supplement: Supplementary file 5 — Additional file 4: Table S4. Ranking of all kinases in their likelihood of phosphorylating each phosphosite cluster. The final computed output from the Bayesian analysis was represented as probability ratios of Posterior/Initial Prior where the Initial Prior is the defined a priori 1/521 chance. [file 12964_2022_892_MOESM5_ESM.xlsx]

## Sheet: Sheet1
Additional file 4: Table S4. Ranking of all kinases in their likelihood of phosphorylating each phosphosite cluster
Kinases	IB	IA1	IA2a	IA2b	IA2c	IIA1a	IIA1b	IIB1a	IIB1b	IIIA	IIIB1	IIIB2	IVA	IVB
CDK5	32.1174	84.2314	31.6756	31.8936	30.7631	0.0176425	0.013349	0.867668	0.433981	0.249819	0.0189847	0.00577916	13.6101	11.6788
CDK1	18.6169	76.1028	18.6272	18.5677	19.6563	0.0238852	0.0187151	0.991433	0.696052	0.136732	1.89531	5.02885	7.73373	6.72152
CDK17	27.2549	74.5982	26.2336	26.3938	24.5061	0.0149292	0.0114136	0.678696	0.361207	0.189411	0.0158817	0.00480296	11.3584	9.742
MAPK3	7.43902	53.9549	66.9882	66.8042	70.689	0.00854794	0.00779153	2.57839	2.13338	0.00519766	9.25463	24.4723	3.09824	24.2346
MAPK1	7.45596	52.96	67.1408	66.9366	70.8503	0.0102641	0.00826296	3.15283	2.32877	0.048141	24.8918	8.03869	3.09824	24.2346
CDK4	17.5094	33.6267	16.9471	16.7888	16.7033	0.0523599	0.0646079	0.74381	1.5482	0.0116339	2.91761	0	7.14458	6.17123
CDK6	23.9029	33.1504	23.5618	23.7409	22.9145	0.00889436	0.0112092	0.00213202	0.104226	3.1666	16.0982	36.4079	12.3966	10.5577
CDK18	51.4056	17.6897	5.39605	5.3762	5.04984	0.0290386	0.0215936	0.137657	0.083261	0.375467	0.00338994	0.000986574	20.6346	1.9881
CDK2	9.29267	15.5991	9.29083	9.26105	9.75652	0.0104657	0.00980343	0.49934	0.348397	0.000651988	0.235701	0.194327	3.86792	3.35985
MAPK13	49.3988	14.0985	48.8058	48.8462	48.9721	0.0732197	0.0574905	1.78846	1.40981	0.0873726	2.62301	26.4246	20.5489	17.805
SRPK1	3.1716	10.3832	1.96784	1.58333	1.86231	0.114815	0.00832856	0.320675	23.3301	0.240448	0.791224	0.408677	0.0963824	0.971486
CDK15	3.29831	8.42402	3.18613	3.21552	2.96157	0.00177942	0.00138251	0.0832383	0.0418055	0.0223766	0.00190535	0.000583923	1.40033	1.18911
CDK14	3.51473	8.345	3.43006	3.47695	3.18998	0.00186825	0.00146985	0.0899517	0.0424847	0.0233859	0.00201364	0.000628914	1.51532	1.28366
CDK12	12.9702	5.98346	12.6577	12.8279	11.7718	2.11229	3.32176	4.74888	5.61037	5.55959	1.65896	1.42951	5.58331	4.72974
CDK9	62.1779	4.46649	6.40783	6.2382	6.14743	11.1505	15.9331	2.41702	4.2173	36.7753	0.951936	0.718243	23.9804	2.31862
MAP2K4	9.05171	3.77932	8.6297	8.59678	7.39302	0.334848	0.34427	5.64268	4.66155	0.238352	3.33678	5.35325	4.5788	3.52586
MAPK12	13.0412	3.39406	13.0372	13.0044	13.671	0.0171622	0.0146664	0.651568	0.465942	0.00461953	0.0577756	0.00171921	5.417	4.7045
CDK16	11.8167	3.16243	1.28218	1.29902	1.19529	0.0063063	0.0049404	0.0335999	0.0160358	0.0792636	0.000754119	0.000235018	5.07753	0.479163
CDK13	6.55878	3.02847	6.40296	6.48756	5.96391	1.06886	1.67944	2.40845	2.84513	2.82715	0.839723	0.723001	2.82355	2.39163
CDK20	6.4851	2.99173	6.32887	6.41395	5.8859	1.05614	1.66088	2.37444	2.80519	2.7798	0.829478	0.714754	2.79166	2.36487
MAPK11	6.75024	2.08162	6.54933	6.5737	6.28801	0.0142707	0.0116309	0.285788	0.261339	0.0193124	0.14964	3.64484	4.67377	3.98081
MAPK15	1.70634	1.89632	1.7024	1.69696	1.77958	0.00655026	0.00481204	0.42051	0.296641	0.548516	0.00389922	4.50921	3.86292	3.35492
PRKCI	0.145742	1.87553	0.062859	0.0333494	0.0574657	0.0285355	0.0500684	0.0729617	1.29045	2.1692	0.605018	1.55222	0.990529	2.30424
SRPK2	0.307244	1.10361	0.312381	0.318092	0.333234	0.00908452	0.000554052	0.0293789	1.4898	0.0163697	0.0637453	0.0648319	0.00851166	0.163056
MYLK	1.3939	0.85712	1.39467	1.38946	1.47171	0.0585942	0.0749324	47.4563	40.0196	0.301742	3.58292	0.00258408	21.6877	18.8492
SCYL1	0.0208025	0.467282	0.00507347	0.00191035	0.00341891	0.000334871	0.000154368	5.08229e-07	0.00406616	0.0101911	0.00947865	0.013929	0.00648139	0.0222474
PAK2	0.0711274	0.462444	0.640501	0.63777	0.675889	3.51555	3.87543	54.6561	34.7035	24.92	125.867	52.2488	3.09824	24.2346
SCYL2	0.266496	0.393905	0.3048	0.325794	0.29797	0.00158285	0.00140738	0.000168074	0.00772359	0.107575	0.0724297	0.887877	2.4712	2.39679
RPS6KA4	0.0367396	0.327865	0.0214988	0.0174331	0.0179568	0.298893	0.299997	0.224321	2.02225	0.120327	0.248982	0.000362568	0.0960121	0.140986
PKN2	0.0600906	0.194234	0.0450911	0.0397051	0.0428265	0.153446	0.021473	0.203194	4.11834	0.00926532	0.397426	0.0634705	0.0529542	0.256958
MAP4K5	0.0247001	0.176852	0.0184186	0.0168387	0.0156055	0.000720426	0.000544145	0.12038	0.0242825	0.136415	3.2621	3.21091	1.02963	1.12324
ARAF	0.020353	0.151424	0.0462166	0.00851022	0.0283961	0.000753559	0.000576184	0.000151594	0.151955	0.0299357	1.37545	0.0650349	0.0115653	0.27446
CDK7	0.310187	0.117997	0.0238397	0.0213369	0.019172	0.000220007	0.000272073	7.16487e-07	0.000302997	1.19099e-06	6.65049e-07	0.000733772	0.0939271	0.00893466
CSNK2A2	0.268787	0.105346	0.271949	0.270799	0.286975	0.0431242	0.0211871	1.28921	1.14576	0.180468	1.12009	0.000303604	15.4912	13.4637
STK4	0.0610403	0.0925877	0.0592601	0.0615658	0.0520546	0.0123023	0.0109707	0.013893	0.0920863	1.23959	2.82972	1.52532	5.94335	4.81719
MAPK8	11.0964	0.0805651	10.7661	10.8035	10.3367	0.0134678	0.0119128	0.288749	0.260852	0.0501159	0.00220256	0.854332	4.67394	3.98104
PRKAA1	0.640412	0.0642338	0.702789	0.695187	0.753026	0.487958	0.167493	56.0714	60.9329	7.59214	29.8309	51.4372	14.7098	12.8443
CDC42BPB	1.40031	0.0521428	1.40115	1.39807	1.47355	14.2585	17.6964	17.2211	17.6516	50.4753	9.55908	2.25746	14.9211	13.3659
STK24	0.0198019	0.0459878	0.0196886	0.0197999	0.0197557	0.0253319	0.021772	0.308077	0.0372633	4.8412	10.5878	20.2119	13.2303	12.1742
MAP3K3	0.0233062	0.044865	0.0235379	0.0248437	0.0203539	8.82896e-05	0.00013797	0.0119726	0.00403493	0.0216998	0.19998	0.00185424	0.28316	0.241421
PRKAA2	0.0715242	0.0416289	0.0657459	0.06644	0.0568929	0.0854506	0.0812517	3.76817	2.44822	6.86501e-06	1.37714	4.14518	1.51294	1.293
ILK	0.0699439	0.0415249	0.0305549	0.0094152	0.0208046	0.00221337	0.00196766	0.000259627	0.0431245	0.0922435	0.479244	0.0447074	0.204664	0.245244
STK10	0.0105914	0.0290103	0.00999308	0.0103141	0.00845085	0.00104444	2.77708e-06	0.000660415	0.00238051	0.0579024	0.354359	0.00178227	0.291976	0.230081
MAP2K1	0.206451	0.0288237	1.85573	1.85259	1.93527	0.125274	0.160964	29.565	35.6354	1.00233	1.38111	0.00561385	3.08897	24.122
MAPK9	44.7978	0.0284719	43.5167	43.623	41.9369	0.0394563	0.0451851	0.700063	0.881058	1.65219	9.76581	35.1566	18.953	16.1536
MARK2	0.12158	0.0277476	0.121556	0.114985	0.149041	0.00242364	0.00124388	0.0465129	0.17619	0.00233024	3.30627	2.75129	0.419171	2.66871
MAP2K3	0.0627168	0.0276765	0.047119	0.0388682	0.0379559	0.00487615	0.00434348	0.0375021	0.0769175	0.00158038	1.50515e-05	0.143312	0.0499211	0.0404119
MTOR	0.108254	0.025832	0.0105827	0.00994157	0.0108142	0.657154	0.258101	0.000546482	0.0497111	1.97757	1.8873	0.393266	0.0346335	0.0583401
RPS6KA3	0.127955	0.0168216	0.124995	0.125818	0.11844	12.8742	9.0132	35.28	36.6789	0.367241	0.387353	24.1904	17.9102	15.074
PKN1	0.00793729	0.0146585	0.00399143	0.00296695	0.00309378	0.019595	0.002421	0.110455	0.754461	0.0123555	0.094205	0.206866	0.0476165	0.0519392
GSK3B	21.966	0.013441	21.2561	21.4502	19.8607	0.0352275	0.0317459	0.38127	0.463901	1.38284	2.3229	8.87403	11.4993	9.79496
WNK1	0.777382	0.0134267	0.0833978	0.08532	0.0742351	0.0158884	0.0164772	0.490217	0.0198339	0.195918	0.00490253	0.112578	16.2811	1.43166
STK25	0.00703666	0.00964293	0.00722098	0.00743166	0.00694304	0.013087	0.00810129	0.00303752	0.100603	0.561298	3.09616	3.4028	1.93367	3.27398
ROCK1	0.0323794	0.00933848	0.262672	0.261673	0.23062	5.2895	6.00192	35.7334	36.7896	2.82998	26.7643	0.0313733	1.49481	11.0313
MAPK10	5.54243	0.00892518	5.37515	5.38952	5.16208	0.00690355	0.00570705	0.0255102	0.0755387	0.292321	0.725676	4.71624	2.33958	1.9931
AKT1	0.203989	0.00697966	0.0184413	0.0176401	0.0153644	8.45643	9.0668	1.7457	2.7785	1.83564	0.566248	0.0144803	5.17627	0.470076
STK3	0.0273748	0.00669635	0.0273879	0.0291544	0.0240603	0.00586032	0.00585445	0.064462	0.062509	0.609764	1.27356	0.744285	2.33637	2.07782
VRK1	0.00239867	0.00630533	0.0222815	0.0228414	0.0965479	0	0	0.0830489	0.0464521	1.53951	0.875853	0	0.190953	0.147553
MAPK6	0.00375542	0.00605759	0.00427592	0.00461852	0.00407113	1.39065e-05	8.69253e-06	0.000409166	0.000431179	0.000459663	7.39024e-06	0.011331	0.00503802	0.00794481
MAPK4	0.0037554	0.00605756	0.0042759	0.0046185	0.00407111	1.39064e-05	8.69249e-06	0.000409164	0.000431177	0.000459661	7.39021e-06	0.0113309	0.005038	0.00794477
MYLK3	0.085405	0.00566589	0.0828635	0.0831441	0.0795603	0.158477	0.216701	1.02207	1.08757	0.827879	1.64301	2.76551	1.66927	1.42182
MYLK2	0.085405	0.00566589	0.0828635	0.0831441	0.0795603	0.158477	0.216701	1.02207	1.08757	0.827879	1.64301	2.76551	1.66927	1.42182
MYLK4	0.085405	0.00566589	0.0828635	0.0831441	0.0795603	0.158477	0.216701	1.02207	1.08757	0.827879	1.64301	2.76551	1.66927	1.42182
PRKACB	0.0921834	0.00553057	0.00898919	0.00852422	0.00866606	201.594	204.937	7.33983	11.543	107.329	6.52106	2.20826	19.0455	1.81925
EIF2AK2	0.0548123	0.00469186	0.00507802	0.0046639	0.00481202	1.78254	0.148504	0.00840434	0.124769	0.97842	0.331482	0.0724379	0.669364	0.19062
RPS6KA1	0.0291166	0.00448464	0.0260525	0.025699	0.022649	21.2578	20.0195	19.0604	23.2794	3.68444	0.149772	9.72475	6.67001	5.45974
ICK	2.51938	0.00349384	2.45868	2.49429	2.28657	0.0138347	0.0117933	0.200199	0.239736	0.0147283	0.681509	0.727573	2.79164	2.36485
CAMKK2	0.00188527	0.00292873	0.0161599	0.0169728	0.0136685	5.34735e-05	5.66304e-05	0.0180699	0.00887646	0.000515616	0.178224	0.00338901	0.0281957	0.203838
MAPK14	37.185	0.00287985	37.1785	37.0873	39.042	0.0784773	0.0611064	2.23936	1.72609	1.37721	4.66088	48.915	21.6767	18.8292
NEK9	0.0014672	0.0027749	0.00131065	0.00131706	0.00110521	0.00133105	0.00114949	0.000137229	0.00913347	0.00743503	0.123971	0.39353	0.645996	0.526591
CSNK1A1	0.0185403	0.00276994	0.00623378	0.00309341	0.00454602	0.00269664	0.00209729	0.00526803	0.219695	0.00392762	2.55228	0.797901	0.063487	0.179441
PRKACA	0.186227	0.00197361	0.0205679	0.02033	0.0217515	216.982	211.364	12.5381	14.4707	172.687	9.66394	1.09156	27.5787	2.656
RAF1	0.000175354	0.00191657	0.000303349	4.07505e-05	0.000168383	6.96772e-06	5.13361e-06	9.2055e-07	0.00156036	0.000262053	0.0122554	0.000422486	7.24657e-05	0.00165577
MAK	1.25969	0.00174692	1.22934	1.24715	1.14329	0.00691736	0.00589665	0.100099	0.119868	0.00736413	0.340754	0.363787	1.39582	1.18242
CDC42BPG	0.0702201	0.00163821	0.0635542	0.0643736	0.0531183	0.618405	0.941167	0.707706	0.533933	1.11925	0.41832	0.105033	0.854026	0.658376
WNK4	0.138553	0.0012647	0.131236	0.133312	0.110489	0.0311343	0.0505993	4.90886	1.61179	0.000415531	0.0750463	0.205952	1.81865	1.37621
YES1	0.00722255	0.00125606	0.00745289	0.0135959	0.00937112	0.000190133	0.000348376	0.0133457	0.017907	0.154342	0.435497	0.000236381	0.210666	0.238187
ERBB2	0.00803538	0.00124223	0.0203921	0.00991256	0.0192767	1.74144e-06	2.62703e-05	0.000241579	0.00125091	6.72846e-05	0.00193066	0.0331786	0.00488927	0.192835
RPS6KA2	0.0177565	0.00108947	0.016665	0.0169121	0.0143221	0.306372	0.287603	1.25507	1.18901	0.0142033	0.407319	1.8675	0.946468	0.759663
NEK7	0.00580023	0.00108494	0.00451527	0.00414499	0.00373726	0.00298488	0.00199297	0.0736415	0.114737	0.376098	0.860263	0.264812	0.883729	0.82948
CDC42BPA	0.0260647	0.000819128	0.0337305	0.0379161	0.0324206	0.222854	0.262475	0.190008	0.144634	0.329218	0.143219	0.0546748	0.218503	0.31469
ROCK2	0.056198	0.000722932	0.506035	0.504788	0.533752	1.72612	1.40502	55.9527	50.4883	0.932886	68.8167	30.233	3.09791	24.232
AKT2	0.00707866	0.00066842	0.000652722	0.000636304	0.000534982	0.345341	0.461403	0.101652	0.130941	0.226522	0.05136	0.082788	0.310328	0.0269555
PDGFRB	0.00694421	0.000566955	0.00675353	0.00272336	0.00554743	2.62349e-07	4.19929e-05	0.000705268	0.00228345	0.0384829	0.0527034	0.00641841	0.10667	0.0736328
TTN	0.00191137	0.000561146	0.00474267	0.00419909	0.0164914	0.00833167	0.00279147	0.285134	0.328973	0.840911	0.118923	0.131334	0.0561552	0.051089
OXSR1	0.0365065	0.000550559	0.0295842	0.0271704	0.026458	0.00141825	0.000959294	0.00290802	0.036693	0.0664846	0.168702	0.108575	0.190478	0.331306
BRAF	0.000412802	0.000512072	7.03347e-05	7.64371e-06	3.62568e-05	1.67301e-05	1.24312e-05	2.38908e-07	0.000422841	0.000632853	0.00325879	9.78378e-05	0.000170932	0.00037121
LYN	0.002497	0.00051139	0.00252964	0.00327049	0.00271892	8.03356e-05	0.000119736	0.00425231	0.00397459	0.0216499	0.0181693	0.00855574	0.0646481	0.0604231
CASK	0.00679607	0.000404811	0.0168191	0.0217726	0.02034	0.0032651	0.00108533	0.011317	0.0440066	0.00443281	0.015791	0.0119656	0.00490188	0.24535
NLK	2.32676	0.000400354	2.32139	2.31386	2.42665	0.00833988	0.00553616	0.320856	0.282114	0.000686462	0.000194754	0.949601	3.86293	3.35493
RPS6KA5	0.0159793	0.000397578	0.0149988	0.0152984	0.0126556	4.01881	5.30074	2.20785	1.9973	1.71872	2.45875	1.1856	0.824984	0.660915
GSK3A	0.631455	0.000385379	0.612922	0.632974	0.514815	0.000346717	0.000511498	0.0262884	0.0122862	0.0630724	0.0143983	0.0073263	0.334068	0.259372
PDPK1	0.00131279	0.000285826	0.00124551	0.00128715	0.00103931	0.000195957	0.000241621	2.85178e-05	0.00134926	0.0131705	0.00373473	0.074722	0.168895	0.126689
PRKCE	0.000121626	0.000284842	0.000291768	0.000379903	0.000354296	1.02075e-08	1.00195e-07	0.00013277	0.000271413	2.67049e-06	3.27669e-05	8.50608e-07	3.43191e-05	0.00174738
ADRBK1	0.000866237	0.000206297	0.000847938	0.000882589	0.000720875	0.000131219	0.000156103	1.82705e-05	0.000898966	0.00868875	0.00247094	0.0507317	0.106804	0.0849645
FGR	0.00124314	0.000184856	0.00122319	0.00154047	0.00122089	8.73966e-05	0.000124052	0.00122881	0.00211642	0.0190877	0.0473209	0.000535021	0.0559837	0.0512487
MAP2K2	0.00371849	0.000155557	0.0334773	0.0335591	0.0350647	0.0227821	0.0192557	1.80331	3.30126	0.373142	7.75425	0.047149	3.05533	24.0703
SRPK3	0.00410039	0.000128355	0.00762246	0.00929899	0.00896295	0.000339728	0.000144682	0.000374107	0.0060465	4.85111e-06	0.000294783	0.00275961	0.000148091	0.0056531
MAP3K2	0.000228843	0.000121618	0.000217072	0.000224646	0.000181012	3.56069e-05	4.03621e-05	0.000158596	0.000287638	0.00153903	0.00133176	0.0012309	0.00817545	0.00613025
MAP4K2	0.000110874	0.000113942	9.71387e-05	9.7314e-05	8.29518e-05	2.21227e-06	2.05947e-06	0.000248229	1.116e-05	0.000475643	0.0059704	0.00149993	0.00378323	0.00349608
PDGFRA	0.000818844	0.000105756	0.000807402	0.00056052	0.000758601	3.57809e-05	6.5093e-05	0.00139891	0.00215506	0.0177021	0.0324115	0.00174006	0.0521935	0.0406907
PAK4	1.2552e-05	0.000102238	3.01114e-05	3.9083e-05	3.65646e-05	6.07808e-07	1.69495e-07	6.31293e-05	0.0001417	0.000222617	4.46529e-08	0.00126427	1.1737e-05	0.00059761
PRKD2	0.0033517	0.000101262	0.00194889	0.00182987	0.00800007	0.128578	0.00095612	1.03366	0.731773	3.3973	0.000582213	0.0373871	0.494386	0.038939
PRPF4B	0.00030625	8.72335e-05	0.000475046	0.000556603	0.000544455	1.58335e-06	1.89119e-06	6.56378e-06	0.000181406	1.68484e-05	1.98244e-05	0.00045172	4.16057e-06	0.000129514
SRC	0.0126497	8.71746e-05	0.00175008	0.00512574	0.00280226	0.000248654	0.000301973	0.00384257	0.00368292	0.183452	0.0469661	0.00159927	0.141641	0.0348631
MAPKAPK2	0.446152	8.71499e-05	0.4236	0.436632	0.354475	0.0710642	0.0860647	1.19367	0.896955	0.00134451	0.120159	0.121761	0.693032	0.521083
CDKL1	0.0116215	8.39008e-05	0.00237003	0.000720714	0.00147424	4.60242e-05	2.20209e-05	7.48878e-06	0.00131648	0.000936629	0.00194294	0.000926864	0.000206517	0.00058377
MARK1	0.000542726	6.84983e-05	0.000755228	0.000829489	0.000834936	3.40878e-05	1.26048e-05	0.000136164	0.00152652	6.65661e-05	0.00629733	0.00684235	0.000441105	0.0109085
MKNK2	2.71692e-06	5.79829e-05	9.80306e-07	5.62001e-07	7.9145e-07	1.98262e-11	1.30929e-09	1.11107e-05	0.000233566	5.92274e-05	0.000374691	0.000219695	7.33334e-06	4.20753e-05
FLT1	0.00169386	5.26104e-05	0.00164838	0.000684841	0.00136275	3.05328e-05	9.3593e-05	0.00260346	0.00355385	0.0290951	0.0439236	0.00322535	0.104921	0.0728124
KDR	0.0120321	4.81595e-05	0.0120613	0.0136553	0.013137	0.000421815	0.000543331	0.00549975	0.0125752	0.118372	0.218205	0.002188	0.259623	0.235758
MAP3K11	3.25633e-05	4.02059e-05	7.81098e-05	0.000101883	9.48472e-05	1.42938e-06	2.90351e-07	4.00084e-06	1.54693e-05	1.17075e-05	3.61353e-05	0.00146353	2.78356e-05	0.00141712
RPS6KB1	0.000239538	3.8935e-05	0.000227228	0.000234812	0.000189503	0.0196584	0.0179422	0.0278405	0.0196202	0.00362532	1.1912e-05	0.000716126	0.0158975	0.0119193
MAP3K15	2.86845e-06	3.5172e-05	4.91345e-07	1.113e-07	2.75352e-07	1.32637e-06	6.69458e-07	7.32817e-08	3.08405e-05	3.64772e-05	3.00041e-05	2.562e-06	2.92569e-06	6.61013e-06
ADRBK2	0.000122409	3.00161e-05	0.00012417	0.000130473	0.000106575	1.8701e-05	2.17218e-05	2.51989e-06	0.000124806	0.00120026	0.00034838	0.00742109	0.014726	0.0123211
CSK	0.000895419	2.84592e-05	0.000850263	0.000214441	0.00052264	2.7707e-05	1.03444e-05	0.000803618	0.000327282	0.00406972	0.000880106	0.0105289	0.225751	0.130368
MARK4	4.63602e-05	2.78611e-05	4.77012e-05	4.68386e-05	4.9919e-05	1.46588e-05	6.57836e-06	2.95741e-05	0.000650815	4.22392e-05	0.00111894	0.0026013	0.000239745	0.00423163
PTK2	0.00562376	2.34151e-05	0.00530267	0.00317417	0.00384488	0.000307575	0.00031205	9.10907e-05	0.00073734	0.0286979	0.0286064	0.0303448	0.266204	0.175611
TRIO	0.000621106	2.19543e-05	0.000586107	0.000604659	0.000489033	0.000977656	0.00163096	0.00694597	0.00495312	0.00376558	0.0105807	0.0199431	0.0142979	0.0108078
FGFR3	0.00162074	1.85596e-05	0.00153559	0.000486436	0.001068	2.22143e-05	4.68204e-05	6.64068e-06	0.000232883	0.00505979	0.0067557	0.00167275	0.030408	0.0194995
IKBKB	0.0382791	1.66249e-05	0.0347	0.0351077	0.0289341	0.000422269	0.000508455	0.000204023	0.00289069	0.0433167	0.0207536	0.545035	0.700687	0.53936
LCK	0.000304355	1.4131e-05	0.000294854	0.000158658	0.000243013	2.42233e-05	2.94311e-05	0.000527385	0.000566583	0.00762879	0.0142622	0.000917652	0.0158338	0.0116333
FGFR2	0.00396843	1.32639e-05	0.0037452	0.00104467	0.00252245	6.85906e-06	4.4683e-05	2.7969e-09	0.000373282	0.0105076	0.0230184	0.000294497	0.0607061	0.0381429
AAK1	0.0779328	1.12292e-05	0.0700137	0.0712095	0.0589103	8.49356e-05	0.000128971	0.443363	0.0369515	0.0145882	0.0518665	0.00375179	0.74416	0.60889
MAP3K9	1.32621e-05	1.11556e-05	3.18119e-05	4.15022e-05	3.86285e-05	1.2352e-06	2.36823e-07	1.49367e-06	8.63064e-06	2.98646e-05	0.000326106	0.000979868	1.98826e-05	0.00101223
FLT3	0.00109669	1.02755e-05	0.00106471	0.000400874	0.000859963	1.50287e-05	2.85376e-05	0.000313709	0.000521714	0.00573312	0.0078426	0.00326231	0.0184262	0.0125204
RPS6KA6	4.57922e-05	8.2272e-06	4.34414e-05	4.47127e-05	3.62369e-05	0.0100732	0.00764647	0.0162026	0.0123919	0.00104901	0.00567383	0.00340594	0.0129176	0.00968674
TAOK3	0.00186859	7.40086e-06	0.00259582	0.00298858	0.00258644	6.98197e-08	8.60548e-08	0.0117025	0.00183281	0.00526663	0.096177	0.05038	0.0834069	0.151624
PTK7	0.000207238	6.87245e-06	0.000548604	0.000673555	0.00065034	3.41071e-06	1.41512e-06	3.52948e-06	4.43413e-05	0.000411684	0.00360334	5.30372e-05	0.000140174	0.00681687
IGF1R	4.37031e-05	6.30165e-06	0.000110151	0.000125174	0.00012788	1.04642e-07	1.59824e-07	6.30687e-07	6.34595e-06	6.66057e-05	0.000616715	0.000220597	2.08571e-05	0.0010043
PKN3	3.46134e-06	6.14423e-06	8.30359e-06	1.07972e-05	1.00832e-05	4.0343e-06	2.69778e-07	5.27391e-06	2.55534e-05	1.55463e-07	1.21804e-05	1.15494e-05	9.65377e-07	4.91542e-05
MAPKAPK3	0.0746735	5.37733e-06	0.0709384	0.0731007	0.0594895	0.147211	0.171507	2.58558	1.76639	0.143946	0.000182304	0.283283	0.994805	0.74932
BLK	4.91821e-05	5.37164e-06	4.79973e-05	4.86956e-05	4.46378e-05	1.09549e-05	1.53504e-05	0.000310474	0.000295357	0.00215266	0.00276026	0.00300259	0.00684555	0.005799
STK11	3.36418e-05	5.35322e-06	3.29722e-05	3.55153e-05	2.85862e-05	1.34337e-06	1.08592e-06	5.57959e-05	3.42929e-05	2.04407e-05	8.3324e-05	0.000100927	0.00108751	0.00100237
PBK	0.00825832	4.70264e-06	0.00797965	0.00860966	0.00695909	2.58717e-06	9.23695e-07	0.0783483	0.00810301	0.000410171	0.0472221	0.111552	0.160162	0.147788
EIF2AK4	5.16075e-06	4.15179e-06	1.23805e-05	1.6079e-05	1.50338e-05	8.30199e-09	2.77697e-09	2.61364e-09	7.95737e-08	1.97276e-07	5.117e-08	7.66293e-05	2.26513e-06	0.000115335
JAK2	0.0015973	4.02486e-06	0.00150425	0.00055834	0.0010432	2.7356e-05	4.22142e-05	0.000656868	0.000588457	0.00568003	0.0183466	0.00931118	0.0327753	0.0203789
FYN	0.000658552	3.84748e-06	0.000648644	0.000379922	0.00056557	5.47239e-05	6.72018e-05	0.00103146	0.00117183	0.0138149	0.0124095	0.00348721	0.029877	0.022553
FGFR1	0.00242976	3.62354e-06	0.00230334	0.000811299	0.00162557	5.30598e-06	3.66374e-05	0.000156707	0.000465811	0.0067239	0.0122355	2.19049e-05	0.0353574	0.0230809
GAK	0.0241869	3.3526e-06	0.0273864	0.0301722	0.0252437	2.3754e-05	3.31385e-05	0.12052	0.00813181	0.00380797	0.0147286	0.00145082	0.199729	0.226713
TNIK	4.29301e-07	3.31049e-06	1.03191e-06	1.35785e-06	1.26219e-06	2.1407e-07	4.37985e-08	1.03393e-07	8.86786e-07	3.11215e-06	5.28301e-05	0.000187081	2.55343e-06	0.000134522
SCYL3	1.70598e-07	3.19532e-06	2.63721e-07	2.32072e-07	2.51881e-07	5.26451e-09	1.70497e-09	2.77384e-11	4.03304e-08	1.08253e-07	1.16397e-07	7.67772e-07	1.03142e-07	1.33136e-06
MINK1	5.18259e-07	3.06091e-06	1.24582e-06	1.63963e-06	1.52412e-06	2.66421e-07	5.29106e-08	1.26521e-09	5.97256e-07	3.09007e-06	2.84997e-05	0.000535259	3.56973e-06	0.000188308
TAOK1	0.000255421	2.81077e-06	0.000691497	0.000896899	0.000833841	1.14483e-08	4.176e-09	0.000222093	0.000180181	0.000405662	0.0120302	0.012995	0.000659374	0.0327514
MST1R	5.22499e-05	2.20804e-06	8.56815e-05	2.82256e-05	6.6278e-05	4.80642e-07	5.89844e-07	2.58795e-06	6.53831e-06	8.1621e-05	0.000162642	0.000212526	0.000322946	0.000805535
CDK11B	0.00126426	2.16038e-06	0.00170232	0.00184886	0.00155256	0.000216944	0.000171501	0.00623016	0.00330208	0.00873108	0.0105662	5.86681e-06	0.0669947	0.0768397
TYK2	1.30817e-06	2.09082e-06	3.61461e-06	1.23533e-06	3.12417e-06	4.3854e-08	2.84973e-08	4.69877e-08	5.19458e-07	4.1672e-07	8.40712e-06	2.3638e-05	3.52394e-06	0.000127728
HCK	0.00114533	1.87233e-06	0.00114966	0.00131002	0.00121528	5.74969e-05	5.68392e-05	0.000548035	0.0010691	0.0140702	0.0288179	5.80344e-05	0.0233783	0.0213954
FLT4	0.014333	1.74432e-06	0.0142757	0.01356	0.0147001	0.000234344	0.000433867	0.0157257	0.0173698	0.140794	0.245125	0.164506	0.287272	0.245576
PRKCG	1.66373e-05	1.63079e-06	2.84986e-06	6.44002e-07	1.59678e-06	1.42562e-07	6.04538e-08	2.59727e-06	0.000137751	1.04126e-06	4.05362e-05	4.13587e-05	7.2598e-06	1.63963e-05
PDK3	0.000360336	1.51861e-06	0.00626144	0.00230799	0.015278	1.59831e-06	2.13978e-08	0.0124853	0.00765958	0.00124858	0.00313986	0.00155948	0.0333922	0.0536453
RIPK1	0.000271272	8.80569e-07	0.00025731	0.000265472	0.000214524	0.0290428	0.0393835	0.0130217	0.00895889	0.0106518	0.00974637	0.00331336	0.00445327	0.00333798
BUB1B	0.00395863	8.74793e-07	0.00410894	0.00415578	0.00439045	0.0017951	0.00126556	3.59355e-05	0.0149813	0.318452	0.0493565	0.117386	0.689025	0.632414
EGFR	5.81325e-05	8.72778e-07	0.000167393	0.00010242	0.000207817	4.30451e-06	1.17904e-06	3.43092e-05	6.64423e-05	0.00193887	0.000650875	0.00818904	0.000412996	0.00461998
PRKCB	1.59515e-06	8.70961e-07	4.61352e-06	5.95738e-06	5.54047e-06	1.88069e-09	1.60239e-10	5.23565e-07	1.26959e-06	4.89166e-08	1.02095e-05	3.75389e-06	6.31932e-07	3.09714e-05
SYK	1.42054e-05	8.66858e-07	1.29343e-05	2.3379e-06	7.21098e-06	5.4293e-08	1.96386e-09	3.84371e-06	3.10204e-06	5.76802e-05	9.76142e-06	0.000385114	0.000377469	0.000197122
LIMK2	4.42072e-07	7.84788e-07	1.76405e-07	4.79195e-08	1.24832e-07	6.9349e-11	9.30015e-11	1.78091e-08	3.36653e-07	1.89876e-10	3.35304e-06	9.98743e-07	8.92085e-07	4.1436e-06
FRK	0.00188982	7.16063e-07	0.00291788	0.0023865	0.00308169	0.000135409	7.2389e-05	0.00319994	0.00406843	0.0694461	0.0606628	0.00566871	0.0418802	0.113575
KIT	0.00020253	6.92581e-07	0.000196865	7.84396e-05	0.000161006	2.08642e-05	2.3811e-05	0.00023484	0.000419707	0.00285785	0.0026986	5.14748e-09	0.0149388	0.0102596
AKT3	0.000327642	5.29348e-07	2.97613e-05	2.88122e-05	2.43361e-05	0.0873656	0.115281	0.00913063	0.0125583	0.057021	0.0105163	1.12545e-05	0.0277369	0.00242231
DYRK1B	7.02434e-07	5.22917e-07	1.68513e-06	2.13307e-06	2.04625e-06	4.07664e-08	7.0279e-09	2.32998e-08	1.22189e-07	6.59013e-10	5.30196e-07	2.30226e-06	3.05995e-08	1.55806e-06
JAK1	1.29505e-06	4.65252e-07	3.03802e-06	1.83163e-06	2.992e-06	1.78681e-08	1.13262e-08	2.66579e-07	1.2585e-06	8.53016e-07	7.35933e-06	0.000332579	5.3504e-06	0.000222767
TBK1	5.30184e-05	4.49994e-07	5.37479e-05	5.59881e-05	4.58019e-05	2.85e-05	2.6009e-05	0.000188854	0.000234971	0.00079168	0.00103537	0.00860143	0.0163142	0.0133457
MAP4K3	1.30692e-08	4.28258e-07	2.2391e-09	5.07887e-10	1.25607e-09	7.37975e-10	3.73824e-10	4.74186e-09	4.37762e-08	1.11234e-07	2.54128e-06	3.66725e-07	3.34027e-08	7.56895e-08
SRMS	5.89426e-06	2.86259e-07	1.01801e-05	1.92078e-05	1.26894e-05	4.85074e-07	4.77067e-07	7.56697e-06	1.36808e-05	9.53141e-05	0.000550029	0.000234562	0.00018409	0.00073822
CSNK1E	5.69851e-05	2.54674e-07	9.40304e-05	0.000109067	0.000106818	3.43066e-05	1.01004e-05	2.12642e-05	0.000468196	0.000293894	0.0340952	0.00588079	0.000347953	0.0104285
MAPK7	2.87984e-05	2.37932e-07	2.75839e-05	2.86172e-05	2.31228e-05	4.02086e-06	4.11819e-06	0.000465628	0.00020964	0.000150433	4.49839e-05	0.00268403	0.00582412	0.00445111
STK16	1.39279e-07	2.2369e-07	3.34128e-07	4.3607e-07	4.05751e-07	9.9584e-11	2.51521e-11	2.20945e-09	4.40271e-09	4.64383e-09	2.05203e-06	4.53935e-06	3.92101e-08	1.99659e-06
MET	9.50469e-05	2.09862e-07	0.000157686	9.01412e-05	0.00013736	1.94749e-06	1.79211e-06	1.10426e-05	2.08451e-05	0.00019528	0.000729928	0.000309202	0.000702269	0.00193748
CSNK1D	0.000101105	2.03555e-07	0.000212969	0.000253318	0.000244163	0.000206901	5.36435e-05	0.000141736	0.00210957	0.000131677	0.260957	0.00651835	0.00172283	0.057615
MYO3B	2.16748e-08	1.67143e-07	5.21001e-08	6.85564e-08	6.37268e-08	1.08081e-08	2.21132e-09	5.22014e-09	4.47726e-08	1.57128e-07	2.66732e-06	9.4455e-06	1.28919e-07	6.79186e-06
MAP4K4	4.83536e-07	1.46316e-07	1.16121e-06	1.52307e-06	1.41606e-06	2.65038e-07	5.27965e-08	1.00361e-07	1.01262e-06	3.33556e-06	3.21293e-05	2.53028e-05	3.64468e-06	0.00018876
PIK3R4	0.000157493	5.79615e-08	0.000292946	0.000357641	0.000321173	6.35503e-05	2.5287e-05	3.68546e-07	0.000217814	0.00311192	0.00147794	0.00824251	0.00835645	0.0389035
PRKCQ	8.29265e-08	4.5082e-08	1.98938e-07	2.59364e-07	2.41573e-07	4.79722e-08	2.22246e-08	1.20619e-07	4.20077e-07	5.69694e-08	7.30748e-06	3.86021e-05	4.7079e-07	2.39715e-05
DYRK1A	9.32265e-06	3.67732e-08	2.23648e-05	2.9106e-05	2.7158e-05	9.60412e-12	4.40692e-09	2.46975e-07	1.72719e-06	1.03297e-07	1.19814e-07	6.45106e-07	1.22398e-07	6.23224e-06
MAPKAPK5	0.000455441	2.77694e-08	0.00043206	0.000445637	0.000360405	0.00308955	0.00349792	0.0425824	0.033285	0.00402194	0.000944149	0.00526519	0.0516704	0.038747
NEK1	1.75859e-05	1.97014e-08	0.000151699	0.000152266	0.000695689	3.17081e-05	1.1582e-06	0.0108965	0.00674751	0.0424045	0.00521529	0.0137487	0.0256102	0.018333
PLK2	7.03035e-07	6.68982e-09	2.02451e-05	2.43907e-05	2.24645e-05	4.65312e-07	1.18269e-07	6.46078e-06	1.05015e-05	2.56452e-06	3.37131e-05	4.85673e-07	6.9438e-06	0.00026264
PTK2B	2.81645e-05	3.01719e-09	2.62566e-05	1.5436e-05	1.86508e-05	2.51214e-07	1.15753e-06	6.01078e-07	3.9324e-06	0.000142086	0.000384735	7.08012e-06	0.00128124	0.000819522
FGFR4	0.000484609	2.92964e-09	0.000456538	0.000116067	0.000301901	2.64022e-08	2.23674e-06	4.89545e-05	0.000132739	0.00169376	0.00406684	0.00262896	0.0113678	0.00703373
LMTK2	1.60051e-07	2.1056e-09	3.7333e-07	1.77287e-07	3.47497e-07	2.4129e-09	8.29242e-10	3.12038e-09	2.08646e-08	1.61471e-07	1.26202e-06	2.1817e-06	9.31036e-08	3.68419e-06
INSR	2.73771e-06	1.96468e-09	6.70273e-06	6.19451e-06	7.34172e-06	1.69409e-08	1.55397e-08	4.57773e-08	4.72964e-07	5.15654e-06	3.55456e-05	9.83074e-06	1.82216e-06	8.31931e-05
EPHB3	1.56659e-08	1.38503e-09	4.83315e-08	6.67361e-08	5.91306e-08	2.66975e-10	1.7475e-10	1.44895e-09	9.50817e-09	4.68404e-08	4.71418e-07	4.51279e-07	1.89736e-08	9.40901e-07
LRRK1	6.26431e-08	1.04844e-09	4.22255e-07	5.25529e-07	4.87439e-07	3.74434e-05	8.47222e-06	1.91265e-06	6.4531e-06	3.32774e-06	5.25848e-06	5.31502e-06	8.45983e-08	3.63256e-06
EPHB2	2.95644e-07	6.5847e-10	1.03767e-06	7.73127e-07	1.05554e-06	2.62157e-09	2.51247e-09	1.23469e-08	8.9038e-08	6.01857e-07	5.12478e-06	3.51804e-06	2.61904e-07	1.05897e-05
LRRK2	0.00271623	3.26567e-10	0.031507	0.0320002	0.102683	0.925626	0.00733486	6.88431	5.22195	14.0226	0.933007	0.323909	0.36491	0.250927
PXK	3.74517e-07	2.2939e-10	1.17581e-06	1.51238e-06	1.40562e-06	2.26083e-07	3.95256e-08	3.47515e-10	5.93848e-07	6.34475e-06	3.98198e-06	3.28056e-05	2.87159e-06	0.000138563
EPHB6	3.56343e-09	1.30839e-10	3.34901e-09	2.62646e-09	2.56976e-09	9.23999e-12	1.44749e-10	2.67083e-09	3.7577e-09	3.49246e-08	9.54984e-08	1.38326e-08	2.69449e-07	1.85529e-07
CHEK1	9.15558e-07	1.30575e-10	1.33823e-06	1.53048e-06	1.3219e-06	1.88306e-06	1.46695e-06	0.000183033	6.63656e-05	3.03036e-05	0.000118675	0.000217978	0.000240834	0.000427215
CAMK1	5.00866e-08	9.79288e-11	1.20141e-07	1.48371e-07	1.45473e-07	1.69643e-12	3.8088e-09	3.47718e-08	2.26812e-07	2.84725e-08	1.44174e-12	0	1.41155e-08	7.18132e-07
MAP2K7	4.83719e-10	8.88766e-11	1.39303e-08	1.67339e-08	1.54574e-08	4.22678e-12	2.10256e-11	2.73041e-09	8.37318e-09	2.90815e-11	1.32481e-10	3.40275e-10	1.23458e-10	4.66982e-09
EPHA2	8.31606e-08	6.99273e-11	2.55316e-07	3.03917e-07	2.98146e-07	1.6551e-13	4.851e-10	8.77828e-09	5.51562e-08	3.33579e-07	2.52447e-06	1.37592e-06	1.32462e-07	6.25208e-06
EPHA6	5.79944e-09	3.26343e-11	1.83509e-08	2.361e-08	2.19282e-08	7.7189e-11	1.15932e-10	7.4175e-10	7.69301e-09	3.50545e-08	2.77025e-07	1.8605e-09	1.91298e-08	9.21714e-07
EPHA4	9.63467e-10	2.91776e-11	3.04866e-09	3.92235e-09	3.64295e-09	3.46874e-14	3.60265e-11	3.40005e-10	3.1407e-09	1.64655e-08	2.08003e-07	2.83067e-07	7.73822e-09	3.72844e-07
TTBK2	3.47816e-11	2.55088e-11	8.34403e-11	1.08837e-10	1.01323e-10	2.54114e-12	4.21326e-13	4.01553e-13	1.89424e-11	1.81992e-10	4.23215e-10	1.74521e-08	9.79806e-11	4.98897e-09
ERBB4	1.92997e-06	1.58955e-11	5.03113e-06	5.45799e-06	5.74935e-06	6.01791e-08	2.60801e-08	1.04421e-07	7.3635e-07	6.10627e-06	3.81321e-05	5.73558e-05	2.07655e-06	9.75825e-05
MAP3K14	1.32595e-12	1.30921e-11	3.82061e-11	4.62442e-11	4.25189e-11	3.77883e-12	9.35866e-13	5.11986e-14	1.76454e-12	1.21125e-10	8.63773e-15	0	5.80599e-12	2.21292e-10
MATK	2.6202e-09	9.2133e-12	7.39966e-08	3.5511e-08	6.70317e-08	3.14648e-22	2.3967e-14	6.84622e-14	1.09915e-11	6.87768e-09	2.60299e-08	1.77238e-07	1.47322e-08	4.71728e-07
INSRR	6.29838e-10	1.02912e-12	2.03868e-09	1.36203e-09	2.0247e-09	2.81696e-11	1.24186e-11	2.40397e-11	2.80018e-10	2.65501e-09	1.41744e-08	1.75376e-08	1.14951e-09	4.59586e-08
EPHB1	3.05346e-08	5.02064e-13	9.20045e-08	3.7191e-08	8.17744e-08	2.88869e-10	2.30778e-10	6.76556e-10	5.20707e-09	5.78553e-08	4.65595e-07	1.1946e-07	2.34937e-08	8.59945e-07
ABL1	2.20052e-12	8.67212e-14	5.1721e-12	3.39665e-12	5.19195e-12	6.32996e-14	2.71857e-14	7.06044e-14	5.41876e-13	4.32362e-12	3.66454e-11	1.5716e-11	2.26136e-12	9.56666e-11
EPHB4	2.13713e-08	5.95742e-14	6.41206e-08	9.80194e-08	8.12058e-08	2.41022e-10	1.58518e-10	1.50793e-09	9.08659e-09	4.45654e-08	3.65151e-07	1.15306e-08	1.67182e-08	8.64607e-07
EPHA7	3.14834e-09	3.73219e-14	9.85715e-09	9.18855e-09	1.07029e-08	7.79737e-11	7.83448e-11	4.372e-10	3.19738e-09	2.55882e-08	1.65504e-07	1.9272e-07	8.9897e-09	3.92918e-07
TAOK2	3.08121e-05	0	0.000396488	0.00040461	0.00189636	2.26385e-05	1.13211e-07	0.045735	0.000113911	0.154522	0.0156379	0.0782682	0.030709	0.0204386
CAMK2D	0	0	0	0	0	0.234682	0.228434	14.5949	11.8514	9.60285	7.82891	23.0428	14.5711	15.3884
CSNK2A1	0	0	0	0	0	0.0040486	0.000544454	0.226021	0.585232	0.0494186	0.00317963	0.0118424	15.4912	13.4637
SLK	0	0	0	0	0	0.0120605	0.0136253	15.1348	1.73451	0.0474753	4.88182	13.3004	15.4909	13.4634
PAK1	0	0	0	0	0	1.05771	1.14172	24.1084	12.2957	12.1465	55.4272	9.76571	1.54747	12.089
CAMK2G	0	0	0	0	0	0.377136	0.384896	15.147	24.6427	9.05695	16.5681	17.0539	7.0149	7.99687
PDK1	0	0	0	0	0	0.000392058	7.25016e-06	0.0499462	0.00405879	0.00499783	0.677499	0.945377	2.22429	1.86992
PAK3	0	0	0	0	0	0.787998	0.979209	2.35417	1.36269	12.0319	0.487547	1.47772	1.93546	1.681
CAMK2B	0	0	0	0	0	0.0708624	0.069285	2.40673	4.03429	1.90786	4.1306	3.52647	1.21487	1.39766
CAMK2A	0	0	0	0	0	0.0354423	0.0358347	1.41769	2.24241	0.779399	0.955325	0.804728	0.62052	0.709175
STK38	0	0	0	0	0	1.56407	0.225846	1.58382	1.14832	0.167937	1.1452	0.0362913	0.747862	0.607075
GUCY2F	0	0	0	0	0	0.0015762	0.0013137	0.064286	0.0507548	0.0128981	0.00315251	1.08911	0.641467	0.588763
MLKL	0	0	0	0	0	0.000833627	0.000887574	0.0324351	0.0181842	0.00330985	0.001696	0.61447	0.469394	0.355555
MARK3	0	0	0	0	0	0.00143936	0.000498144	0.00295989	0.0794717	0.00103426	0.0331949	0.000911506	0.0167031	0.304179
PASK	0	0	0	0	0	1.7788	0.573593	0.845006	0.596684	0.0783672	0.232941	0	0.30117	0.227071
PRKCD	0	0	0	0	0	0.0474625	0.0247959	0.014356	0.169399	1.14319	0.000209148	1.21116	0.0296078	0.221991
RPS6KB2	0	0	0	0	0	1.07303	0.575859	0.527107	0.657049	0.00937444	0.313185	0.233022	0.233371	0.182598
EEF2K	0	0	0	0	0	0.000100333	0.000166611	5.6303e-05	0.00226668	0.00198192	0.0564693	3.4127e-06	0.23375	0.176422
STK38L	0	0	0	0	0	0.227683	0.0510595	0.330343	0.199847	0.0243442	0.0875654	0.164733	0.148338	0.116505
KALRN	0	0	0	0	0	0.107183	0.12121	0.198128	0.108711	0.0491348	0.0677166	0.0667683	0.155303	0.116427
IRAK4	0	0	0	0	0	0.000120533	9.09694e-05	0.0113147	9.93583e-05	0.000211956	0.00574487	0.0571066	0.0899935	0.0915696
WNK2	0	0	0	0	0	1.71852e-06	2.62704e-06	0.0028164	0.000458842	0.000241274	4.28776e-06	0.0430489	0.0501023	0.0376212
MAP3K5	0	0	0	0	0	1.56878e-06	1.19986e-07	9.63028e-05	0.0144456	0.0383693	2.65789	0.00695276	0.000240093	0.00978715
NRBP2	0	0	0	0	0	3.25784e-07	4.99242e-07	0.000534065	8.6716e-05	4.55513e-05	8.1313e-07	0.0081748	0.00953695	0.00714921
NEK6	0	0	0	0	0	1.04543e-05	6.97133e-06	0.000266623	0.000383322	0.00310224	0.0086362	0.00886528	0.00742625	0.00663693
NRBP1	0	0	0	0	0	7.78509e-07	6.66476e-07	0.000234663	0.000365824	7.60968e-05	1.42435e-06	0.00835659	0.00377264	0.00596643
PRKCZ	0	0	0	0	0	2.11141e-06	1.43548e-06	5.42895e-05	0.000191987	6.03427e-06	1.91731e-05	0.000306046	2.42494e-05	0.00123467
MAP3K10	0	0	0	0	0	7.37264e-07	1.34671e-07	9.59124e-07	7.08486e-06	1.19752e-05	0.000214381	0.00495013	1.98819e-05	0.00101219
PRKCA	0	0	0	0	0	9.59861e-07	3.36648e-07	2.95943e-05	7.71662e-05	4.89875e-06	0.000124757	0.00193167	1.26444e-05	0.000580509
DAPK3	0	0	0	0	0	0.000109008	8.95752e-05	2.92969e-05	0.00183253	5.29261e-05	0.00594872	0	1.99566e-05	0.000132524
PRKCH	0	0	0	0	0	8.26207e-09	3.25725e-09	1.2009e-06	2.64109e-06	6.88727e-07	7.35805e-06	4.56872e-06	1.31819e-06	6.71191e-05
PDK2	0	0	0	0	0	1.36908e-09	1.74502e-10	2.26576e-09	6.89016e-10	1.14296e-10	3.27487e-07	1.14316e-06	4.96952e-08	1.87967e-06
PLK1	0	0	0	0	0	9.02363e-10	1.54722e-10	3.8474e-10	1.34797e-09	5.82416e-09	9.65235e-07	2.57458e-06	1.96081e-08	9.98402e-07
GUCY2D	0	0	0	0	0	2.53778e-10	5.64132e-11	5.67669e-10	2.37171e-09	3.89317e-10	4.04766e-10	4.97237e-07	4.27021e-09	2.1743e-07
MAP3K4	0	0	0	0	0	1.0528e-10	8.25709e-12	6.51353e-10	1.13479e-07	2.61722e-06	1.96335e-05	3.46609e-08	1.524e-08	4.48908e-08
ADCK5	0	0	0	0	0	0	0	0	0	0	0	0	0	0
CLK2	0	0	0	0	0	0	0	0	0	0	0	0	0	0
STK39	0	0	0	0	0	0	0	0	0	0	0	0	0	0
TBCK	0	0	0	0	0	0	0	0	0	0	0	0	0	0
PEAK1	0	0	0	0	0	0	0	0	0	0	0	0	0	0
PAK6	0	0	0	0	0	0	0	0	0	0	0	0	0	0
CSNK1G3	0	0	0	0	0	0	0	0	0	0	0	0	0	0
CHUK	0	0	0	0	0	0	0	0	0	0	0	0	0	0
PHKG2	0	0	0	0	0	0	0	0	0	0	0	0	0	0
MAP3K7	0	0	0	0	0	0	0	0	0	0	0	0	0	0
MAST4	0	0	0	0	0	0	0	0	0	0	0	0	0	0
BMPR1B	0	0	0	0	0	0	0	0	0	0	0	0	0	0
PRKDC	0	0	0	0	0	0	0	0	0	0	0	0	0	0
BCKDK	0	0	0	0	0	0	0	0	0	0	0	0	0	0
VRK3	0	0	0	0	0	0	0	0	0	0	0	0	0	0
CAMK1D	0	0	0	0	0	0	0	0	0	0	0	0	0	0
DAPK1	0	0	0	0	0	0	0	0	0	0	0	0	0	0
ULK1	0	0	0	0	0	0	0	0	0	0	0	0	0	0
ERBB3	0	0	0	0	0	0	0	0	0	0	0	0	0	0
ADCK1	0	0	0	0	0	0	0	0	0	0	0	0	0	0
TGFBR1	0	0	0	0	0	0	0	0	0	0	0	0	0	0
MAP2K5	0	0	0	0	0	0	0	0	0	0	0	0	0	0
NUAK2	0	0	0	0	0	0	0	0	0	0	0	0	0	0
NEK3	0	0	0	0	0	0	0	0	0	0	0	0	0	0
RIPK2	0	0	0	0	0	0	0	0	0	0	0	0	0	0
FES	0	0	0	0	0	0	0	0	0	0	0	0	0	0
EPHA1	0	0	0	0	0	0	0	0	0	0	0	0	0	0
TP53RK	0	0	0	0	0	0	0	0	0	0	0	0	0	0
MAST3	0	0	0	0	0	0	0	0	0	0	0	0	0	0
MAP3K1	0	0	0	0	0	0	0	0	0	0	0	0	0	0
RIPK3	0	0	0	0	0	0	0	0	0	0	0	0	0	0
DDR1	0	0	0	0	0	0	0	0	0	0	0	0	0	0
DSTYK	0	0	0	0	0	0	0	0	0	0	0	0	0	0
TNK1	0	0	0	0	0	0	0	0	0	0	0	0	0	0
ATM	0	0	0	0	0	0	0	0	0	0	0	0	0	0
CLK1	0	0	0	0	0	0	0	0	0	0	0	0	0	0
ULK3	0	0	0	0	0	0	0	0	0	0	0	0	0	0
SGK1	0	0	0	0	0	0	0	0	0	0	0	0	0	0
PIM3	0	0	0	0	0	0	0	0	0	0	0	0	0	0
STYK1	0	0	0	0	0	0	0	0	0	0	0	0	0	0
CSNK1G2	0	0	0	0	0	0	0	0	0	0	0	0	0	0
RYK	0	0	0	0	0	0	0	0	0	0	0	0	0	0
TGFBR2	0	0	0	0	0	0	0	0	0	0	0	0	0	0
FASTK	0	0	0	0	0	0	0	0	0	0	0	0	0	0
IRAK1	0	0	0	0	0	0	0	0	0	0	0	0	0	0
BMPR1A	0	0	0	0	0	0	0	0	0	0	0	0	0	0
TESK1	0	0	0	0	0	0	0	0	0	0	0	0	0	0
PINK1	0	0	0	0	0	0	0	0	0	0	0	0	0	0
CLK4	0	0	0	0	0	0	0	0	0	0	0	0	0	0
ULK2	0	0	0	0	0	0	0	0	0	0	0	0	0	0
HIPK2	0	0	0	0	0	0	0	0	0	0	0	0	0	0
CLK3	0	0	0	0	0	0	0	0	0	0	0	0	0	0
DCLK3	0	0	0	0	0	0	0	0	0	0	0	0	0	0
HIPK1	0	0	0	0	0	0	0	0	0	0	0	0	0	0
MAST2	0	0	0	0	0	0	0	0	0	0	0	0	0	0
RIPK4	0	0	0	0	0	0	0	0	0	0	0	0	0	0
STRADB	0	0	0	0	0	0	0	0	0	0	0	0	0	0
EIF2AK1	0	0	0	0	0	0	0	0	0	0	0	0	0	0
NEK8	0	0	0	0	0	0	0	0	0	0	0	0	0	0
CDK10	0	0	0	0	0	0	0	0	0	0	0	0	0	0
IRAK2	0	0	0	0	0	0	0	0	0	0	0	0	0	0
LATS2	0	0	0	0	0	0	0	0	0	0	0	0	0	0
ACVR2B	0	0	0	0	0	0	0	0	0	0	0	0	0	0
RIOK3	0	0	0	0	0	0	0	0	0	0	0	0	0	0
PLK3	0	0	0	0	0	0	0	0	0	0	0	0	0	0
UHMK1	0	0	0	0	0	0	0	0	0	0	0	0	0	0
TRPM7	0	0	0	0	0	0	0	0	0	0	0	0	0	0
PDIK1L	0	0	0	0	0	0	0	0	0	0	0	0	0	0
SNRK	0	0	0	0	0	0	0	0	0	0	0	0	0	0
TRIB1	0	0	0	0	0	0	0	0	0	0	0	0	0	0
HIPK3	0	0	0	0	0	0	0	0	0	0	0	0	0	0
PIM1	0	0	0	0	0	0	0	0	0	0	0	0	0	0
PSKH1	0	0	0	0	0	0	0	0	0	0	0	0	0	0
RIOK1	0	0	0	0	0	0	0	0	0	0	0	0	0	0
DMPK	0	0	0	0	0	0	0	0	0	0	0	0	0	0
STRADA	0	0	0	0	0	0	0	0	0	0	0	0	0	0
PRKX	0	0	0	0	0	0	0	0	0	0	0	0	0	0
MKNK1	0	0	0	0	0	0	0	0	0	0	0	0	0	0
PAN3	0	0	0	0	0	0	0	0	0	0	0	0	0	0
SIK2	0	0	0	0	0	0	0	0	0	0	0	0	0	0
SIK3	0	0	0	0	0	0	0	0	0	0	0	0	0	0
EIF2AK3	0	0	0	0	0	0	0	0	0	0	0	0	0	0
ADCK2	0	0	0	0	0	0	0	0	0	0	0	0	0	0
STK40	0	0	0	0	0	0	0	0	0	0	0	0	0	0
TLK1	0	0	0	0	0	0	0	0	0	0	0	0	0	0
RIOK2	0	0	0	0	0	0	0	0	0	0	0	0	0	0
PRKD1	0	0	0	0	0	0	0	0	0	0	0	0	0	0
GRK6	0	0	0	0	0	0	0	0	0	0	0	0	0	0
TEC	0	0	0	0	0	0	0	0	0	0	0	0	0	0
SBK1	0	0	0	0	0	0	0	0	0	0	0	0	0	0
CHEK2	0	0	0	0	0	0	0	0	0	0	0	0	0	0
STK17B	0	0	0	0	0	0	0	0	0	0	0	0	0	0
NEK4	0	0	0	0	0	0	0	0	0	0	0	0	0	0
MOK	0	0	0	0	0	0	0	0	0	0	0	0	0	0
Gucy2g	0	0	0	0	0	0	0	0	0	0	0	0	0	0
FER	0	0	0	0	0	0	0	0	0	0	0	0	0	0
SMG1	0	0	0	0	0	0	0	0	0	0	0	0	0	0
STK35	0	0	0	0	0	0	0	0	0	0	0	0	0	0
CDKL3	0	0	0	0	0	0	0	0	0	0	0	0	0	0
JAK3	0	0	0	0	0	0	0	0	0	0	0	0	0	0
CDKL2	0	0	0	0	0	0	0	0	0	0	0	0	0	0
CDK8	0	0	0	0	0	0	0	0	0	0	0	0	0	0
CSNK1G1	0	0	0	0	0	0	0	0	0	0	0	0	0	0
POMK	0	0	0	0	0	0	0	0	0	0	0	0	0	0
PIM2	0	0	0	0	0	0	0	0	0	0	0	0	0	0
TLK2	0	0	0	0	0	0	0	0	0	0	0	0	0	0
RNASEL	0	0	0	0	0	0	0	0	0	0	0	0	0	0
NRK	0	0	0	0	0	0	0	0	0	0	0	0	0	0
WEE1	0	0	0	0	0	0	0	0	0	0	0	0	0	0
PKMYT1	0	0	0	0	0	0	0	0	0	0	0	0	0	0
ACVR2A	0	0	0	0	0	0	0	0	0	0	0	0	0	0
LATS1	0	0	0	0	0	0	0	0	0	0	0	0	0	0
ATR	0	0	0	0	0	0	0	0	0	0	0	0	0	0
ULK4	0	0	0	0	0	0	0	0	0	0	0	0	0	0
TXK	0	0	0	0	0	0	0	0	0	0	0	0	0	0
NEK5	0	0	0	0	0	0	0	0	0	0	0	0	0	0
ERN1	0	0	0	0	0	0	0	0	0	0	0	0	0	0
STK36	0	0	0	0	0	0	0	0	0	0	0	0	0	0
TSSK6	0	0	0	0	0	0	0	0	0	0	0	0	0	0
RET	0	0	0	0	0	0	0	0	0	0	0	0	0	0
PIK3CA	0	0	0	0	0	0	0	0	0	0	0	0	0	0
LIMK1	0	0	0	0	0	0	0	0	0	0	0	0	0	0
PLK4	0	0	0	0	0	0	0	0	0	0	0	0	0	0
GRK5	0	0	0	0	0	0	0	0	0	0	0	0	0	0
SIK1	0	0	0	0	0	0	0	0	0	0	0	0	0	0
ACVR1	0	0	0	0	0	0	0	0	0	0	0	0	0	0
GRK4	0	0	0	0	0	0	0	0	0	0	0	0	0	0
CDC7	0	0	0	0	0	0	0	0	0	0	0	0	0	0
BMPR2	0	0	0	0	0	0	0	0	0	0	0	0	0	0
PDK4	0	0	0	0	0	0	0	0	0	0	0	0	0	0
VRK2	0	0	0	0	0	0	0	0	0	0	0	0	0	0
DYRK3	0	0	0	0	0	0	0	0	0	0	0	0	0	0
LTK	0	0	0	0	0	0	0	0	0	0	0	0	0	0
AURKA	0	0	0	0	0	0	0	0	0	0	0	0	0	0
CDK19	0	0	0	0	0	0	0	0	0	0	0	0	0	0
DYRK2	0	0	0	0	0	0	0	0	0	0	0	0	0	0
ABL2	0	0	0	0	0	0	0	0	0	0	0	0	0	0
MAP3K12	0	0	0	0	0	0	0	0	0	0	0	0	0	0
TESK2	0	0	0	0	0	0	0	0	0	0	0	0	0	0
ACVR1B	0	0	0	0	0	0	0	0	0	0	0	0	0	0
TRIB2	0	0	0	0	0	0	0	0	0	0	0	0	0	0
MAP3K6	0	0	0	0	0	0	0	0	0	0	0	0	0	0
NUAK1	0	0	0	0	0	0	0	0	0	0	0	0	0	0
MASTL	0	0	0	0	0	0	0	0	0	0	0	0	0	0
DAPK2	0	0	0	0	0	0	0	0	0	0	0	0	0	0
CDKL5	0	0	0	0	0	0	0	0	0	0	0	0	0	0
BMP2K	0	0	0	0	0	0	0	0	0	0	0	0	0	0
MAP3K8	0	0	0	0	0	0	0	0	0	0	0	0	0	0
MERTK	0	0	0	0	0	0	0	0	0	0	0	0	0	0
TYRO3	0	0	0	0	0	0	0	0	0	0	0	0	0	0
TEK	0	0	0	0	0	0	0	0	0	0	0	0	0	0
NTRK3	0	0	0	0	0	0	0	0	0	0	0	0	0	0
MAP2K6	0	0	0	0	0	0	0	0	0	0	0	0	0	0
TSSK4	0	0	0	0	0	0	0	0	0	0	0	0	0	0
RPS6KC1	0	0	0	0	0	0	0	0	0	0	0	0	0	0
NEK11	0	0	0	0	0	0	0	0	0	0	0	0	0	0
CIT	0	0	0	0	0	0	0	0	0	0	0	0	0	0
NPR2	0	0	0	0	0	0	0	0	0	0	0	0	0	0
AMHR2	0	0	0	0	0	0	0	0	0	0	0	0	0	0
TIE1	0	0	0	0	0	0	0	0	0	0	0	0	0	0
MAP4K1	0	0	0	0	0	0	0	0	0	0	0	0	0	0
ADCK4	0	0	0	0	0	0	0	0	0	0	0	0	0	0
MST4	0	0	0	0	0	0	0	0	0	0	0	0	0	0
ADCK3	0	0	0	0	0	0	0	0	0	0	0	0	0	0
TSSK1B	0	0	0	0	0	0	0	0	0	0	0	0	0	0
CDK11A	0	0	0	0	0	0	0	0	0	0	0	0	0	0
CDK3	0	0	0	0	0	0	0	0	0	0	0	0	0	0
CSNK1A1L	0	0	0	0	0	0	0	0	0	0	0	0	0	0
CSNK2A3	0	0	0	0	0	0	0	0	0	0	0	0	0	0
Gm4776	0	0	0	0	0	0	0	0	0	0	0	0	0	0
GRK7	0	0	0	0	0	0	0	0	0	0	0	0	0	0
GSG2	0	0	0	0	0	0	0	0	0	0	0	0	0	0
MLK4	0	0	0	0	0	0	0	0	0	0	0	0	0	0
MLTK	0	0	0	0	0	0	0	0	0	0	0	0	0	0
NIM1	0	0	0	0	0	0	0	0	0	0	0	0	0	0
PDPK2	0	0	0	0	0	0	0	0	0	0	0	0	0	0
PRKACG	0	0	0	0	0	0	0	0	0	0	0	0	0	0
PRKY	0	0	0	0	0	0	0	0	0	0	0	0	0	0
PSKH2	0	0	0	0	0	0	0	0	0	0	0	0	0	0
SGK071	0	0	0	0	0	0	0	0	0	0	0	0	0	0
SGK110	0	0	0	0	0	0	0	0	0	0	0	0	0	0
SGK223	0	0	0	0	0	0	0	0	0	0	0	0	0	0
SGK494	0	0	0	0	0	0	0	0	0	0	0	0	0	0
Smok1	0	0	0	0	0	0	0	0	0	0	0	0	0	0
Smoktcr	0	0	0	0	0	0	0	0	0	0	0	0	0	0
STK17A	0	0	0	0	0	0	0	0	0	0	0	0	0	0
ALPK1	0	0	0	0	0	0	0	0	0	0	0	0	0	0
PHKG1	0	0	0	0	0	0	0	0	0	0	0	0	0	0
IKBKE	0	0	0	0	0	0	0	0	0	0	0	0	0	0
NEK10	0	0	0	0	0	0	0	0	0	0	0	0	0	0
TNK2	0	0	0	0	0	0	0	0	0	0	0	0	0	0
PRKD3	0	0	0	0	0	0	0	0	0	0	0	0	0	0
TRIB3	0	0	0	0	0	0	0	0	0	0	0	0	0	0
OBSCN	0	0	0	0	0	0	0	0	0	0	0	0	0	0
BUB1	0	0	0	0	0	0	0	0	0	0	0	0	0	0
AURKB	0	0	0	0	0	0	0	0	0	0	0	0	0	0
DCLK1	0	0	0	0	0	0	0	0	0	0	0	0	0	0
DDR2	0	0	0	0	0	0	0	0	0	0	0	0	0	0
NPR1	0	0	0	0	0	0	0	0	0	0	0	0	0	0
ACVRL1	0	0	0	0	0	0	0	0	0	0	0	0	0	0
NEK2	0	0	0	0	0	0	0	0	0	0	0	0	0	0
EPHA10	0	0	0	0	0	0	0	0	0	0	0	0	0	0
Gucy2e	0	0	0	0	0	0	0	0	0	0	0	0	0	0
Smok2b	0	0	0	0	0	0	0	0	0	0	0	0	0	0
HIPK4	0	0	0	0	0	0	0	0	0	0	0	0	0	0
AXL	0	0	0	0	0	0	0	0	0	0	0	0	0	0
BRSK1	0	0	0	0	0	0	0	0	0	0	0	0	0	0
CAMKK1	0	0	0	0	0	0	0	0	0	0	0	0	0	0
RPS6KL1	0	0	0	0	0	0	0	0	0	0	0	0	0	0
NTRK2	0	0	0	0	0	0	0	0	0	0	0	0	0	0
MYO3A	0	0	0	0	0	0	0	0	0	0	0	0	0	0
TRPM6	0	0	0	0	0	0	0	0	0	0	0	0	0	0
Smok2a	0	0	0	0	0	0	0	0	0	0	0	0	0	0
KSR1	0	0	0	0	0	0	0	0	0	0	0	0	0	0
SGK3	0	0	0	0	0	0	0	0	0	0	0	0	0	0
IRAK3	0	0	0	0	0	0	0	0	0	0	0	0	0	0
PRKG2	0	0	0	0	0	0	0	0	0	0	0	0	0	0
ROR2	0	0	0	0	0	0	0	0	0	0	0	0	0	0
PAK7	0	0	0	0	0	0	0	0	0	0	0	0	0	0
CAMKV	0	0	0	0	0	0	0	0	0	0	0	0	0	0
SPEG	0	0	0	0	0	0	0	0	0	0	0	0	0	0
CDKL4	0	0	0	0	0	0	0	0	0	0	0	0	0	0
MELK	0	0	0	0	0	0	0	0	0	0	0	0	0	0
DCLK2	0	0	0	0	0	0	0	0	0	0	0	0	0	0
ALPK3	0	0	0	0	0	0	0	0	0	0	0	0	0	0
ALK	0	0	0	0	0	0	0	0	0	0	0	0	0	0
MAP3K13	0	0	0	0	0	0	0	0	0	0	0	0	0	0
ROS1	0	0	0	0	0	0	0	0	0	0	0	0	0	0
PRKG1	0	0	0	0	0	0	0	0	0	0	0	0	0	0
HUNK	0	0	0	0	0	0	0	0	0	0	0	0	0	0
WEE2	0	0	0	0	0	0	0	0	0	0	0	0	0	0
ZAP70	0	0	0	0	0	0	0	0	0	0	0	0	0	0
KSR2	0	0	0	0	0	0	0	0	0	0	0	0	0	0
EPHA3	0	0	0	0	0	0	0	0	0	0	0	0	0	0
EPHA5	0	0	0	0	0	0	0	0	0	0	0	0	0	0
ANKK1	0	0	0	0	0	0	0	0	0	0	0	0	0	0
BRSK2	0	0	0	0	0	0	0	0	0	0	0	0	0	0
AATK	0	0	0	0	0	0	0	0	0	0	0	0	0	0
PLK5	0	0	0	0	0	0	0	0	0	0	0	0	0	0
MAST1	0	0	0	0	0	0	0	0	0	0	0	0	0	0
TTK	0	0	0	0	0	0	0	0	0	0	0	0	0	0
TSSK2	0	0	0	0	0	0	0	0	0	0	0	0	0	0
PTK6	0	0	0	0	0	0	0	0	0	0	0	0	0	0
AURKC	0	0	0	0	0	0	0	0	0	0	0	0	0	0
PIK3CG	0	0	0	0	0	0	0	0	0	0	0	0	0	0
LMTK3	0	0	0	0	0	0	0	0	0	0	0	0	0	0
CAMK4	0	0	0	0	0	0	0	0	0	0	0	0	0	0
MOS	0	0	0	0	0	0	0	0	0	0	0	0	0	0
ITK	0	0	0	0	0	0	0	0	0	0	0	0	0	0
DYRK4	0	0	0	0	0	0	0	0	0	0	0	0	0	0
ACVR1C	0	0	0	0	0	0	0	0	0	0	0	0	0	0
PKDCC	0	0	0	0	0	0	0	0	0	0	0	0	0	0
ERN2	0	0	0	0	0	0	0	0	0	0	0	0	0	0
STK33	0	0	0	0	0	0	0	0	0	0	0	0	0	0
TEX14	0	0	0	0	0	0	0	0	0	0	0	0	0	0
Gm7168	0	0	0	0	0	0	0	0	0	0	0	0	0	0
STK31	0	0	0	0	0	0	0	0	0	0	0	0	0	0
SGK2	0	0	0	0	0	0	0	0	0	0	0	0	0	0
SBK2	0	0	0	0	0	0	0	0	0	0	0	0	0	0
Smok4a	0	0	0	0	0	0	0	0	0	0	0	0	0	0
STK32C	0	0	0	0	0	0	0	0	0	0	0	0	0	0
BTK	0	0	0	0	0	0	0	0	0	0	0	0	0	0
STK32A	0	0	0	0	0	0	0	0	0	0	0	0	0	0
TNNI3K	0	0	0	0	0	0	0	0	0	0	0	0	0	0
TTBK1	0	0	0	0	0	0	0	0	0	0	0	0	0	0
CSF1R	0	0	0	0	0	0	0	0	0	0	0	0	0	0
ROR1	0	0	0	0	0	0	0	0	0	0	0	0	0	0
MAP3K19	0	0	0	0	0	0	0	0	0	0	0	0	0	0
GRK1	0	0	0	0	0	0	0	0	0	0	0	0	0	0
CAMK1G	0	0	0	0	0	0	0	0	0	0	0	0	0	0
ALPK2	0	0	0	0	0	0	0	0	0	0	0	0	0	0
STK32B	0	0	0	0	0	0	0	0	0	0	0	0	0	0
NTRK1	0	0	0	0	0	0	0	0	0	0	0	0	0	0
TSSK3	0	0	0	0	0	0	0	0	0	0	0	0	0	0
Gm4922	0	0	0	0	0	0	0	0	0	0	0	0	0	0
Tssk5	0	0	0	0	0	0	0	0	0	0	0	0	0	0
PNCK	0	0	0	0	0	0	0	0	0	0	0	0	0	0
Smok3a	0	0	0	0	0	0	0	0	0	0	0	0	0	0
WNK3	0	0	0	0	0	0	0	0	0	0	0	0	0	0
EPHA8	0	0	0	0	0	0	0	0	0	0	0	0	0	0
MUSK	0	0	0	0	0	0	0	0	0	0	0	0	0	0
GUCY2C	0	0	0	0	0	0	0	0	0	0	0	0	0	0
BMX	0	0	0	0	0	0	0	0	0	0	0	0	0	0
