# Supplementary material for: Bayesian analysis of dynamic phosphoproteomic data identifies protein kinases mediating GPCR responses
Source: Cell Commun Signal. 2022 Jun 3;20:80. doi: 10.1186/s12964-022-00892-6 (PMC9164474; doi:10.1186/s12964-022-00892-6)
Supplement: Supplementary file 6 — Additional file 5: Table S5. Nodes and edges for the causal map of vasopressin effects in IMCD. Source nodes were mapped to Target nodes based on literature searches and data from this paper. Information from these sources defined whether the direction of the edge was “Enhancing” or “Inhibitory”, if the edge was based on a “Direct” or “Indirect” relationship, how to classify the Target node, and if the Target node “Increased”, “Decreased”, or had “Complex” activity within the network. Data were imported into Cytoscape (Version 3.8.2) to form the causal map described in Figure 6. [file 12964_2022_892_MOESM6_ESM.xlsx]

## Sheet: Sheet1
Additional file 5: Table S5. Nodes and edges for the causal map of vasopressin effects in IMCD
Source	Target	Direction	Established	Target Type	Net Target Activity	Source (PMID)	Target top ranked kinase
AVP	Avpr2	Enhancing	Direct	Other	Increased	6259951	No
Avpr2	cAMP	Enhancing	Indirect	Other	Increased	3031358	No
cAMP	Prkaca Prkacb	Enhancing	Direct	Kinase	Increased	23209152	Yes
Prkaca Prkacb	Cdk9	Enhancing	Indirect	Kinase	Increased	31183407 27725713	Yes
Prkaca Prkacb	Cdk16 Cdk18 (S66)	Enhancing	Direct	Kinase	Increased	33346914 This paper	Yes
Prkaca Prkacb	Mapk13 Mapk14 Mapk9	Inhibitory	Indirect	Kinase	Decreased	20724536 20139300	Yes
Prkaca Prkacb	Raf1	Inhibitory	Direct	Kinase	Decreased	11971957	No
Prkaca Prkacb	Rap1gap (S588)	Inhibitory	Direct	GAP	Decreased	19218462 22108457 This paper	No
Prkaca Prkacb	Rps6ka3 (S415)	Enhancing	Direct	Kinase	Complex	This paper	Yes
Rap1gap	Rap1	Inhibitory	Direct	Small GTPase	Increased	8253074	No
Rap1	Raf1	Inhibitory	Direct	Kinase	Decreased	8253074	No
Raf1	Map2k1 Map2k2	Enhancing	Direct	Kinase	Decreased	8253074 22108457	Yes
Map2k1 Map2k2	Mapk1 Mapk3	Enhancing	Direct	Kinase	Decreased	1411546	Yes
Mapk1 Mapk3	Mylk (nuclear)	Enhancing	Direct	Kinase	Decreased	15371522 33346914	Yes
Mapk1 Mapk3	Rps6ka1	Enhancing	Direct	Kinase	Decreased	21372320	Yes
Mapk1 Mapk3	Farp1 (S427)	Enhancing	Direct	GEF	Decreased	This paper	No
Mapk1 Mapk3	Fam13b (S697)	Enhancing	Direct	GAP	Decreased	This paper	No
Mapk1 Mapk3	Farp2 (T858)	Enhancing	Direct	GEF	Decreased	This paper	No
Mapk1 Mapk3	Kalrn (S1777)	Enhancing	Direct	GEF	Decreased	This paper	No
Prkaca Prkacb	Plekhg3 (S763)	Enhancing	Direct	GEF	Increased	This paper	No
Prkaca Prkacb	Myo9b (S1177)	Enhancing	Direct	GAP	Increased	This paper	No
Prkaca Prkacb	Arhgef1 (S301)	Enhancing	Direct	GEF	Increased	This paper	No
Prkaca Prkacb	RhoA	Inhibitory	Direct	Small GTPase	Decreased	12588708	No
Arhgef1 (S301)	RhoA	Enhancing	Direct	Small GTPase	Decreased	9641915 9641916	No
Myo9b (S1177)	RhoA	Inhibitory	Direct	Small GTPase	Decreased	9490638 26529257	No
Plekhg3 (S763)	RhoA	Enhancing	Direct	Small GTPase	Decreased	27555588	No
Kalrn (S1777)	RhoA	Enhancing	Direct	Small GTPase	Decreased	15746383	No
RhoA	Rock1 Rock2 (S1374)	Enhancing	Direct	Kinase	Decreased	15548136 This paper	Yes
Plekhg3 (S763)	Cdc42	Enhancing	Direct	Small GTPase	Increased	27555588	No
Fam13b (S697)	Cdc42	Inhibitory	Predicted	Small GTPase	Increased	32203420	No
Cdc42	Cdc42bpb	Enhancing	Direct	Kinase	Increased	21457715 21949762	Yes
Cdc42	Pak1 Pak2 (S197)	Enhancing	Direct	Kinase	Decreased	15548136 This paper	Yes
Farp1 (S427)	Rac1	Enhancing	Direct	Small GTPase	Decreased	23209303	No
Fam13b (S697)	Rac1	Inhibitory	Predicted	Small GTPase	Decreased	32203420	No
Farp2 (T858)	Rac1	Enhancing	Direct	Small GTPase	Decreased	32499377	No
Kalrn (S1777)	Rac1	Enhancing	Direct	Small GTPase	Decreased	15746383	No
Rac1	Pak1 Pak2 (S197)	Enhancing	Direct	Kinase	Decreased	15548136 This paper	Yes
Pak1 Pak2	Mylk (cytoplasmic)	Enhancing	Direct	Kinase	Increased	10092231 10748018	Yes
Prkaca Prkacb	Map3k7	Enhancing	Direct	Kinase	Increased	15647289	No
Prkaca Prkacb	Prkaa1	Inhibitory	Direct	Kinase	Decreased	19942859	Yes
Prkaca Prkacb	Itpr1 Itpr3	Enhancing	Direct	Receptor	Increased	28973931	No
Prkaca Prkacb	Camkk2	Inhibitory	Direct	Kinase	Decreased	33346914 32913128	No
Itpr1 Itpr3	Ca2+	Enhancing	Direct	Small Molecule	Increased	28973931	No
Ca2+	Calm1	Enhancing	Direct	Other	Increased	25056354 27449752	No
Calm1	Mylk (cytoplasmic)	Enhancing	Direct	Kinase	Increased	33346914 25056354 31904282	Yes
Calm1	Camk2d (T287) Camk2g (T287)	Enhancing	Direct	Kinase	Complex	27449752 This paper	Yes
Calm1	Camkk2	Enhancing	Direct	Kinase	Decreased	27449752	No
Camkk2	Prkaa1	Enhancing	Direct	Kinase	Decreased	16054096	Yes
Map3k7	Prkaa1	Enhancing	Direct	Kinase	Decreased	30111748	Yes
